# Supplementary material for: HSV-1 and Cellular miRNAs in CSF-Derived Exosomes as Diagnostically Relevant Biomarkers for Neuroinflammation
Source: Cells. 2024 Jul 17;13(14):1208. doi: 10.3390/cells13141208 (PMC11275151; doi:10.3390/cells13141208)
Supplement: Supplementary file 1 [file cells-13-01208-s001.zip]

Archive with 1 entries (1 files):
- cells-3036537-supplementary.pdf
